# Supplementary material for: Effectiveness of web-based intervention for life-change adaptation in family caregivers of community-dwelling individuals with acquired brain injury: A cluster-randomized controlled trial
Source: PLoS One. 2022 Aug 18;17(8):e0273278. doi: 10.1371/journal.pone.0273278 (PMC9387826; doi:10.1371/journal.pone.0273278)
Supplement: S1 Dataset — (XLSX) [file pone.0273278.s004.xlsx]

## Sheet: Data set
ID	group (1 = intervention, 2 = control)	cluster	time(1 = baseline, 2 = 3day, 3 = 1month)	LCAS	MSPSS	PAC
102	1	1	1	7	5	41.2698
102	1	1	2	25	4.91667	47.619
102	1	1	3	6	6	53.9683
103	1	1	1	-34	6.83333	71.4286
103	1	1	2	15	6.66667	80.9524
103	1	1	3	1	7	87.3016
104	1	1	1	-25	4.91667	69.8413
104	1	1	2	-22	5.5	76.1905
104	1	1	3	26	5.08333	61.9048
106	1	1	1	-16	6	55.5556
106	1	1	2	3	5.91667	47.619
106	1	1	3	6	5.25	44.4444
107	1	1	1	-1	4.16667	41.2698
107	1	1	2	6	4.83333	53.9683
107	1	1	3	0	4.66667	44.4444
108	1	1	1	3	5	58.7302
108	1	1	2	12	4.33333	55.5556
108	1	1	3	14	4.58333	52.381
109	1	1	1	5	3.5	39.6825
109	1	1	2	1	3.58333	999
109	1	1	3	-5	2.33333	38.0952
110	1	1	1	6	5.08333	999
110	1	1	2	19	5	50.7937
110	1	1	3	18	5.25	44.4444
112	1	1	1	-6	3.41667	28.5714
112	1	1	2	6	4.25	28.5714
112	1	1	3	1	4.16667	34.9206
114	1	1	1	15	5.41667	36.5079
114	1	1	2	27	5.58333	26.9841
114	1	1	3	18	5.5	34.9206
115	1	1	1	0	3.75	60.3175
115	1	1	2	13	4.08333	66.6667
115	1	1	3	3	4.58333	74.6032
116	1	2	1	-2	4	34.9206
116	1	2	2	6	4.58333	41.2698
116	1	2	3	-1	4.75	46.0317
117	1	2	1	1	3.25	47.619
117	1	2	2	13	3.75	33.3333
117	1	2	3	16	3.25	47.619
118	1	2	1	2	6.08333	57.1429
118	1	2	2	3	5.5	999
118	1	2	3	3	6.25	58.7302
123	1	2	1	7	4.33333	87.3016
123	1	2	2	14	3.91667	82.5397
123	1	2	3	23	4.66667	85.7143
124	1	2	1	6	3.91667	79.3651
124	1	2	2	7	3.91667	76.1905
124	1	2	3	9	999	82.5397
127	1	2	1	23	7	61.9048
127	1	2	2	27	6.91667	69.8413
127	1	2	3	30	6.91667	63.4921
130	1	2	1	1	3.25	47.619
130	1	2	2	13	3.75	33.3333
130	1	2	3	16	3.58333	55.5556
131	1	3	1	8	5.91667	66.6667
131	1	3	2	12	5.58333	71.4286
131	1	3	3	21	5.75	66.6667
135	1	3	1	-10	1.66667	26.9841
135	1	3	2	4	3.16667	25.3968
135	1	3	3	26	3.91667	28.5714
136	1	3	1	-1	4.41667	33.3333
136	1	3	2	3	4.58333	39.6825
136	1	3	3	999	999	999
138	1	3	1	4	5.83333	52.381
138	1	3	2	3	5.75	53.9683
138	1	3	3	5	6.33333	50.7937
139	1	3	1	-17	4	44.4444
139	1	3	2	-17	4	44.4444
139	1	3	3	-17	1.5	999
140	1	3	1	-15	5.08333	46.0317
140	1	3	2	-15	5.16667	46.0317
140	1	3	3	0	5.83333	55.5556
141	1	4	1	0	5.08333	57.1429
141	1	4	2	2	5.33333	61.9048
141	1	4	3	16	5.33333	63.4921
142	1	4	1	4	4	76.1905
142	1	4	2	4	4	76.1905
142	1	4	3	4	4	76.1905
143	1	4	1	9	5.58333	41.2698
143	1	4	2	18	5.83333	49.2063
143	1	4	3	15	5.58333	50.7937
145	1	4	1	-28	2.41667	33.3333
145	1	4	2	0	3.41667	33.3333
145	1	4	3	13	3.58333	44.4444
164	1	5	1	-9	999	39.6825
164	1	5	2	-9	4.5	36.5079
164	1	5	3	999	999	999
172	1	5	1	5	3.58333	30.1587
172	1	5	2	9	4.08333	31.746
172	1	5	3	16	4.5	50.7937
174	1	5	1	-1	4.83333	49.2063
174	1	5	2	2	5.16667	60.3175
174	1	5	3	999	999	999
175	1	5	1	-18	4	60.3175
175	1	5	2	3	4.16667	77.7778
175	1	5	3	3	4	77.7778
191	1	7	1	4	3.66667	55.5556
191	1	7	2	4	3.33333	57.1429
191	1	7	3	999	999	999
197	1	7	1	-21	3.5	33.3333
197	1	7	2	-19	4.25	36.5079
197	1	7	3	999	999	999
198	1	7	1	-4	3.83333	9.52381
198	1	7	2	13	3.33333	7.93651
198	1	7	3	999	999	999
202	2	9	1	5	5.83333	33.3333
202	2	9	2	5	5.83333	33.3333
202	2	9	3	5	5.83333	33.3333
203	2	9	1	-12	4.91667	46.0317
203	2	9	2	-12	5.25	38.0952
203	2	9	3	18	5.58333	39.6825
206	2	9	1	3	4.5	4.7619
206	2	9	2	4	4.5	31.746
206	2	9	3	5	5.08333	36.5079
210	2	10	1	-17	1.58333	23.8095
210	2	10	2	-18	1.75	25.3968
210	2	10	3	-22	1.58333	14.2857
211	2	10	1	12	2.33333	41.2698
211	2	10	2	14	3.5	50.7937
211	2	10	3	5	4.25	47.619
213	2	10	1	-2	4.5	15.873
213	2	10	2	-4	4	15.873
213	2	10	3	999	3.91667	38.0952
216	2	10	1	-9	3.83333	52.381
216	2	10	2	6	4.16667	49.2063
216	2	10	3	999	999	999
218	2	10	1	-1	4.58333	55.5556
218	2	10	2	-1	4.58333	55.5556
218	2	10	3	-1	4.58333	55.5556
220	2	10	1	-9	6.5	39.6825
220	2	10	2	-29	6.5	39.6825
220	2	10	3	-29	6.5	39.6825
221	2	10	1	-34	1.75	34.9206
221	2	10	2	-3	2.08333	28.5714
221	2	10	3	999	999	999
222	2	10	1	-5	5.41667	82.5397
222	2	10	2	0	3.5	66.6667
222	2	10	3	999	999	999
226	2	10	1	4	4.83333	39.6825
226	2	10	2	1	5	31.746
226	2	10	3	2	4.08333	22.2222
245	2	13	1	5	5	58.7302
245	2	13	2	6	4.91667	52.381
245	2	13	3	12	4.66667	42.8571
246	2	14	1	11	4.25	47.619
246	2	14	2	9	4.33333	49.2063
246	2	14	3	999	999	999
247	2	14	1	0	4	69.8413
247	2	14	2	2	4.5	65.0794
247	2	14	3	2	4.66667	65.0794
249	2	14	1	-20	2.83333	50.7937
249	2	14	2	29	3.66667	65.0794
249	2	14	3	25	3.5	55.5556
252	2	15	1	7	5.16667	49.2063
252	2	15	2	11	5.58333	65.0794
252	2	15	3	999	999	999
253	2	15	1	14	6.41667	46.0317
253	2	15	2	14	5.5	47.619
253	2	15	3	22	5.83333	57.1429
254	2	15	1	-7	4.16667	34.9206
254	2	15	2	-16	4.08333	46.0317
254	2	15	3	-16	3	39.6825
255	2	15	1	2	2.08333	66.6667
255	2	15	2	-3	2.08333	65.0794
255	2	15	3	-14	2.16667	60.3175
256	2	15	1	-30	2.83333	65.0794
256	2	15	2	-26	2.58333	61.9048
256	2	15	3	-26	3.25	60.3175
257	2	15	1	9	3.91667	63.4921
257	2	15	2	11	4.16667	65.0794
257	2	15	3	13	4.16667	66.6667
259	2	15	1	-7	2.58333	47.619
259	2	15	2	-7	2.66667	999
259	2	15	3	-6	2.25	49.2063
260	2	15	1	4	4.25	999
260	2	15	2	0	4	999
260	2	15	3	999	999	999
262	2	15	1	-2	4.41667	38.0952
262	2	15	2	4	4.5	42.8571
262	2	15	3	15	5	65.0794
263	2	15	1	-9	4.83333	25.3968
263	2	15	2	-9	4.83333	25.3968
263	2	15	3	-9	4.83333	25.3968
264	2	15	1	33	6.5	74.6032
264	2	15	2	36	6.25	73.0159
264	2	15	3	40	6.08333	68.254
265	2	15	1	-2	6.66667	20.6349
265	2	15	2	3	6.66667	20.6349
265	2	15	3	999	999	999
294	2	13	1	18	4.08333	61.9048
294	2	13	2	25	4	58.7302
294	2	13	3	19	4.75	65.0794
295	2	13	1	1	4.66667	28.5714
295	2	13	2	1	4.66667	23.8095
295	2	13	3	15	4.75	31.746
296	2	13	1	7	2.91667	39.6825
296	2	13	2	4	2.25	31.746
296	2	13	3	4	2.16667	33.3333
297	2	13	1	24	4.83333	999
297	2	13	2	21	4.83333	999
297	2	13	3	999	4.91667	999
300	1	7	1	-1	5.25	60.3175
300	1	7	2	6	5.25	71.4286
300	1	7	3	14	5.25	79.3651
302	1	7	1	17	5.58333	52.381
302	1	7	2	15	6	44.4444
302	1	7	3	999	999	999
314	1	8	1	8	5.25	58.7302
314	1	8	2	9	999	999
314	1	8	3	999	999	999
337	1	8	1	-1	3.58333	25.3968
337	1	8	2	0	3.91667	38.0952
337	1	8	3	5	4.41667	34.9206
340	1	8	1	-21	3.08333	3.1746
340	1	8	2	0	999	999
340	1	8	3	999	999	999
342	1	8	1	13	4	57.1429
342	1	8	2	11	2.83333	65.0794
342	1	8	3	999	999	999
401	2	16	1	10	4.75	58.7302
401	2	16	2	12	5.16667	61.9048
401	2	16	3	1	5.75	55.5556
402	2	16	1	12	3.66667	52.381
402	2	16	2	17	3.33333	53.9683
402	2	16	3	25	3.91667	49.2063
403	2	16	1	-7	3.58333	12.6984
403	2	16	2	0	3.83333	28.5714
403	2	16	3	1	3.75	38.0952
408	2	16	1	0	4.5	46.0317
408	2	16	2	5	4.75	53.9683
408	2	16	3	999	999	999
409	2	16	1	4	4.83333	52.381
409	2	16	2	-4	4	50.7937
409	2	16	3	999	999	999
410	2	16	1	-14	4.75	49.2063
410	2	16	2	-15	4.91667	57.1429
410	2	16	3	999	999	999
413	2	16	1	11	3.5	57.1429
413	2	16	2	2	4.16667	60.3175
413	2	16	3	6	3	58.7302
414	2	16	1	16	5.75	58.7302
414	2	16	2	14	5.41667	66.6667
414	2	16	3	999	999	999
416	2	17	1	-9	2.16667	39.6825
416	2	17	2	-4	1.75	38.0952
416	2	17	3	999	999	999
417	2	17	1	9	5.58333	52.381
417	2	17	2	10	999	999
417	2	17	3	9	5.66667	999
419	2	17	1	1	3.91667	49.2063
419	2	17	2	3	999	999
419	2	17	3	-1	3.91667	50.7937
422	2	17	1	-35	5.08333	47.619
422	2	17	2	-39	5.41667	50.7937
422	2	17	3	999	999	999
423	2	17	1	-3	5.08333	46.0317
423	2	17	2	-3	5.08333	46.0317
423	2	17	3	-2	5.08333	46.0317
425	2	17	1	8	5.41667	71.4286
425	2	17	2	7	5	71.4286
425	2	17	3	4	5.16667	63.4921
426	2	17	1	4	4	41.2698
426	2	17	2	24	4	42.8571
426	2	17	3	-4	4.33333	50.7937
427	2	17	1	6	5.58333	38.0952
427	2	17	2	6	5.33333	38.0952
427	2	17	3	7	5.66667	19.0476
428	2	17	1	28	6.66667	68.254
428	2	17	2	28	7	71.4286
428	2	17	3	33	7	73.0159
429	2	17	1	1	3.66667	30.1587
429	2	17	2	0	4.16667	26.9841
429	2	17	3	3	4.16667	30.1587
